# Supplementary material for: Toolbox Accelerating Glycomics (TAG): Glycan Annotation from MALDI-TOF MS Spectra and Mapping Expression Variation to Biosynthetic Pathways
Source: Biomolecules. 2020 Sep 28;10(10):1383. doi: 10.3390/biom10101383 (PMC7650810; doi:10.3390/biom10101383)
Supplement: Supplementary file 1 [file biomolecules-10-01383-s001.zip]

Archive with 15 entries (15 files):
- biomolecules-939710-figures proofreading.pdf
- Figure S3.pdf
- Figure S4.pdf
- Figure S5.pdf
- Figure_S1.pdf
- Figure_S2.pdf
- TableS1_and_S2.docx
- TableS3_and_S4.xlsx
- __MACOSX/._Figure S3.pdf
- __MACOSX/._Figure S4.pdf
- __MACOSX/._Figure S5.pdf
- __MACOSX/._Figure_S1.pdf
- __MACOSX/._Figure_S2.pdf
- __MACOSX/._TableS1_and_S2.docx
- __MACOSX/._TableS3_and_S4.xlsx
