# Supplementary material for: Toolbox Accelerating Glycomics (TAG): Glycan Annotation from MALDI-TOF MS Spectra and Mapping Expression Variation to Biosynthetic Pathways
Source: Biomolecules. 2020 Sep 28;10(10):1383. doi: 10.3390/biom10101383 (PMC7650810; doi:10.3390/biom10101383)
Supplement: Supplementary file 1 [file biomolecules-10-01383-s001.zip › TableS3_and_S4.xlsx]

## Sheet: tabel S2 Nglycan
Table 3 Annotation of N-glycans by TAG expression. Annotations in previous work [26] determined using a macro and Microsoft Excel are also included in this table.
	Annotations using TAG	Glycan expression (pmol / 100 ug protein)										Annotations in previous work [26]
m/z	Glycan composition	wt-	wt-2	wt-3	NPC-	NPC-2	NPC-3	NPC+	NPC+2	NPC+3		Glycan formula	wt-	wt-2	wt-3	NPC-	NPC-2	NPC-3	NPC+	NPC+2	NPC+3
1162.5	(Hex)1 (HexNAc)2 (Fuc)1	0.144438	0.272052	0	0	0	0	0	0	0		(Hex)1 (HexNAc)2 (Fuc)1	0.144438	0.272052	0	0	0	0	0	0	0
1178.49	(Hex)2 (HexNAc)2	1.83987	2.29344	1.73803	0.780881	1.77737	1.15617	0.80819	0.808373	0.795818		(Hex)2 (HexNAc)2	1.83987	2.29344	1.73803	0.780881	1.77737	1.15617	0.80819	0.808372	0.795818
1324.55	(Hex)2 (HexNAc)2 (Fuc)1	5.26764	7.36922	5.63198	3.94021	9.87882	7.19819	6.21047	4.68402	4.84442		(Hex)2 (HexNAc)2 (Fuc)1	5.26764	7.36922	5.63198	3.94021	9.87882	7.19819	6.21047	4.68402	4.84442
1340.55	(Hex)3 (HexNAc)2	2.41429	2.78427	2.43352	2.6549	4.84862	3.49339	3.81148	2.9492	3.05613		(Hex)3 (HexNAc)2	2.41429	2.78427	2.43352	2.6549	4.84862	3.49339	3.81148	2.9492	3.05613
1486.61	(Hex)3 (HexNAc)2 (Fuc)1	0.974144	1.03893	1.17831	2.2885	4.02929	2.91982	3.91718	3.43704	3.02263		(Hex)3 (HexNAc)2 (Fuc)1	0.974144	1.03893	1.17831	2.2885	4.02929	2.91982	3.91718	3.43704	3.02263
1502.6	(Hex)4 (HexNAc)2	1.75835	2.04511	1.98719	2.47163	3.47057	2.74877	2.83715	2.86931	2.45139		(Hex)4 (HexNAc)2	1.75835	2.04511	1.98719	2.47163	3.47057	2.74877	2.83715	2.86931	2.45139
1543.63	(HexNAc)1 + (Man)3(GlcNAc)2	0.306304	0.325896	0.451763	0.414996	0.623253	0.401778	0.449855	0.462861	0.41867		(HexNAc)1 + (Man)3(GlcNAc)2	0.306304	0.325896	0.451763	0.414996	0.623253	0.401778	0.449855	0.462861	0.41867
1648.66	(Hex)4 (HexNAc)2 (Fuc)1	0.148873	0	0	0.253191	0.353001	0.301405	0.287967	0.350936	0.317826		(Hex)4 (HexNAc)2 (Fuc)1	0.148873	0	0	0.253191	0.353001	0.301405	0.287967	0.350936	0.317826
1664.65	(Hex)2 + (Man)3(GlcNAc)2	9.1423	10.0886	9.63761	14.3126	18.3621	15.3609	18.4086	19.4861	16.3759		(Hex)2 + (Man)3(GlcNAc)2	9.1423	10.0886	9.63761	14.3126	18.3621	15.3609	18.4086	19.4861	16.3759
1689.68	(HexNAc)1 (Fuc)1 + (Man)3(GlcNAc)2	1.61916	1.90601	1.92749	2.05026	3.06252	2.43522	2.6234	2.48691	2.26267		(HexNAc)1 (Fuc)1 + (Man)3(GlcNAc)2	1.61916	1.90601	1.92749	2.05026	3.06252	2.43522	2.6234	2.48691	2.26267
1705.68	(Hex)1 (HexNAc)1 + (Man)3(GlcNAc)2	0.563552	0.724315	0.744913	0.512938	0.717838	0.506947	0.571994	0.566265	0.508429		(Hex)1 (HexNAc)1 + (Man)3(GlcNAc)2	0.563552	0.724315	0.744913	0.512938	0.717838	0.506947	0.571994	0.566265	0.508429
1746.71	(HexNAc)2 + (Man)3(GlcNAc)2	0.23057	0.243384	0.319136	0.270255	0.304726	0.239159	0.244821	0.307728	0.216679		(HexNAc)2 + (Man)3(GlcNAc)2	0.23057	0.243384	0.319136	0.270255	0.304726	0.239159	0.244821	0.307728	0.216679
1810.71	(Hex)2 (Fuc)1 + (Man)3(GlcNac)2	0	0	0	0.221036	0.271873	0.224702	0.258043	0.31949	0.264088		(Hex)2 (Fuc)1 + (Man)3(GlcNAc)2	0	0	0	0.221036	0.271873	0.224702	0.258043	0.31949	0.264088
1826.71	(Hex)3 + (Man)3(GlcNAc)2	18.1804	20.3187	18.2378	28.3098	35.3166	30.3226	34.1712	38.5853	31.2336		(Hex)3 + (Man)3(GlcNAc)2	18.1804	20.3187	18.2378	28.3098	35.3166	30.3226	34.1712	38.5853	31.2336
1851.74	(Hex)1 (HexNAc)1 (Fuc)1 + (Man)3(GlcNAc)2	0.633236	0.834477	0.814392	0.855921	1.17002	0.900627	0.98717	1.01822	0.963601		(Hex)1 (HexNAc)1 (Fuc)1 + (Man)3(GlcNAc)2	0.633236	0.834477	0.814392	0.855921	1.17002	0.900627	0.98717	1.01822	0.963601
1867.73	(Hex)2 (HexNAc)1 + (Man)3(GlcNAc)2	0.166867	0.327897	0.603178	0.313888	0.59874	0.286412	0.420929	0.364402	0.403325		(Hex)2 (HexNAc)1 + (Man)3(GlcNAc)2	0.166867	0.327897	0.603178	0.313888	0.59874	0.286412	0.420929	0.364402	0.403325
1892.76	(HexNAc)2 (Fuc)1 + (Man)3(GlcNAc)2	4.54523	4.87433	4.57356	4.07424	5.05285	4.23323	4.59594	5.00639	4.48799		(HexNAc)2 (Fuc)1 + (Man)3(GlcNAc)2	4.54523	4.87433	4.57356	4.07424	5.05285	4.23323	4.59594	5.00639	4.48799
1908.76	(Hex)1 (HexNAc)2 + (Man)3(GlcNAc)2	0.244207	0.306449	0.439562	0.239837	0.380495	0.28015	0.267064	0.33164	0.291026		(Hex)1 (HexNAc)2 + (Man)3(GlcNAc)2	0.244207	0.306449	0.439562	0.239837	0.380495	0.28015	0.267064	0.33164	0.291026
1988.76	(Hex)4 + (Man)3(GlcNAc)2	6.9304	7.66756	7.02588	10.9055	11.8929	10.3499	10.8072	13.0855	10.7266		(Hex)4 + (Man)3(GlcNAc)2	6.9304	7.66756	7.02588	10.9055	11.8929	10.3499	10.8072	13.0855	10.7266
2010.79	(Hex)1 (HexNAc)1 (NeuAc)1 + (Man)3(GlcNAc)2	0.343451	0.322951	0.477728	0.324038	0.494835	0.423299	0.367388	0.45028	0.375543		(Hex)1 (HexNAc)1 (NeuAc)1 + (Man)3(GlcNAc)2	0.343451	0.322951	0.477728	0.324038	0.494835	0.423299	0.367388	0.45028	0.375543
2013.79	(Hex)2 (HexNAc)1 (Fuc)1 + (Man)3(GlcNAc)2	0.30786	0.419741	0.521875	0.447122	0.553181	0.42319	0.468323	0.558653	0.408418		(Hex)2 (HexNAc)1 (Fuc)1 + (Man)3(GlcNAc)2	0.30786	0.419741	0.521875	0.447122	0.553181	0.42319	0.468323	0.558653	0.408418
2029.79	(Hex)3 (HexNAc)1 + (Man)3(GlcNAc)2	0.347104	0.405353	0	0.474251	0.624841	0.461076	0.474224	0.609915	0.501886		(Hex)3 (HexNAc)1 + (Man)3(GlcNAc)2	0.347104	0.405353	0	0.474251	0.624841	0.461076	0.474224	0.609915	0.501886
2054.82	(Hex)1 (HexNAc)2 (Fuc)1 + (Man)3(GlcNAc)2	3.08785	2.81023	2.68476	2.01821	2.2659	2.05434	2.06609	2.15712	1.97167		(Hex)1 (HexNAc)2 (Fuc)1 + (Man)3(GlcNAc)2	3.08785	2.81023	2.68476	2.01821	2.2659	2.05434	2.06609	2.15712	1.97167
2070.81	(Hex)2 (HexNAc)2 + (Man)3(GlcNAc)2	0.841602	0.866687	0.90973	1.20562	1.26002	1.17196	1.09206	1.35417	1.0225		(Hex)2 (HexNAc)2 + (Man)3(GlcNAc)2	0.841602	0.866687	0.90973	1.20562	1.26002	1.17196	1.09206	1.35417	1.0225
2095.84	(HexNAc)3 (Fuc)1 + (Man)3(GlcNAc)2	0.571169	0.689295	0.772883	0.472637	0.494969	0.486846	0.462663	0.602122	0.502997		(HexNAc)3 (Fuc)1 + (Man)3(GlcNAc)2	0.571169	0.689295	0.772883	0.472637	0.494969	0.486846	0.462663	0.602122	0.502997
2150.81	(Hex)5 + (Man)3(GlcNAc)2	8.25833	8.44045	7.24782	11.4021	11.968	10.2859	10.8304	12.3762	10.5013		(Hex)5 + (Man)3(GlcNAc)2	8.25833	8.44045	7.24782	11.4021	11.968	10.2859	10.8304	12.3762	10.5013
2156.85	(Hex)1 (HexNAc)1 (Fuc)1 (NeuAc)1 + (Man)3(GlcNAc)2	0.22469	0	0	0.37951	0	0.432659	0.412457	0.518451	0.487757		(Hex)1 (HexNAc)1 (Fuc)1 (NeuAc)1 + (Man)3(GlcNAc)2	0.22469	0	0	0.37951	0	0.432659	0.412457	0.518451	0.487757
2172.84	(Hex)2 (HexNAc)1 (NeuAc)1 + (Man)3(GlcNAc)2	0.500614	0.687339	0.671301	0.650626	0.749975	0.725056	0.596268	0.778755	0.708699		(Hex)2 (HexNAc)1 (NeuAc)1 + (Man)3(GlcNAc)2	0.500614	0.687339	0.671301	0.650626	0.749975	0.725056	0.596268	0.778755	0.708699
2172.84	(Hex)1 (HexNAc)1 (Fuc)1 (NeuGc)1 + (Man)3(GlcNAc)2	0.500614	0.687339	0.671301	0.650626	0.749975	0.725056	0.596268	0.778755	0.708699
2175.84	(Hex)3 (HexNAc)1 (Fuc)1 + (Man)3(GlcNAc)2	0.127687	0.291358	0	0.234142	0.239128	0.241409	0.203034	0.33023	0.250808		(Hex)3 (HexNAc)1 (Fuc)1 + (Man)3(GlcNAc)2	0.127687	0.291358	0	0.234142	0.239128	0.241409	0.203034	0.33023	0.250808
2216.87	(Hex)2 (HexNAc)2 (Fuc)1 + (Man)3(GlcNAc)2	2.69921	2.54266	2.15529	3.98237	3.97964	3.64621	3.66492	4.19794	3.69899		(Hex)2 (HexNAc)2 (Fuc)1 + (Man)3(GlcNAc)2	2.69921	2.54266	2.15529	3.98237	3.97964	3.64621	3.66492	4.19794	3.69899
2230.85	(Hex)2 (HexNAc)1 (NeuGc)1 (Ac)1 + (Man)3(GlcNAc)2	0.128013	0	0	0	0	0.192559	0	0	0
2257.9	(Hex)1 (HexNAc)3 (Fuc)1 + (Man)3(GlcNAc)2	0.341295	0.400453	0.491165	0.283103	0.38386	0.298927	0.277161	0	0.336694		(Hex)1 (HexNAc)3 (Fuc)1 + (Man)3(GlcNAc)2	0.341295	0.400453	0.491165	0.283103	0.38386	0.298927	0.277161	0	0.336694
2298.92	(HexNAc)4 (Fuc)1 + (Man)3(GlcNAc)2	0.113987	0	0	0	0	0	0	0	0		(HexNAc)4 (Fuc)1 + (Man)3(GlcNAc)2	0.113987	0	0	0	0	0	0	0	0
2312.86	(Hex)6 + (Man)3(GlcNAc)2	7.53171	6.83819	5.87023	11.4411	11.55	10.3032	10.2735	11.6375	10.7383		(Hex)6 + (Man)3(GlcNAc)2	7.53171	6.83819	5.87023	11.4411	11.55	10.3032	10.2735	11.6375	10.7383
2318.9	(Hex)2 (HexNAc)1 (Fuc)1 (NeuAc)1 + (Man)3(GlcNAc)2	0	0	0	0.188085	0	0	0	0	0		(Hex)2 (HexNAc)1 (Deoxyhexose)1 (NeuAc)1 + (Man)3(GlcNAc)2	0	0	0	0.188085	0	0	0	0	0
2334.9	(Hex)3 (HexNAc)1 (NeuAc)1 + (Man)3(GlcNAc)2	0.224351	0.273766	0.456124	0.327221	0.428543	0.39302	0.327745	0.541383	0.406694		(Hex)3 (HexNAc)1 (NeuAc)1 + (Man)3(GlcNAc)2	0.224351	0.273766	0.456123	0.327221	0.428543	0.39302	0.327745	0.541383	0.406694
2334.9	(Hex)2 (HexNAc)1 (Fuc)1 (NeuGc)1 + (Man)3(GlcNAc)2	0.224351	0.273766	0.456124	0.327221	0.428543	0.39302	0.327745	0.541383	0.406694
2359.93	(Hex)1 (HexNAc)2 (Fuc)1 (NeuAc)1 + (Man)3(GlcNAc)2	0.15243	0	0	0.222777	0.226833	0.257091	0.211878	0.30783	0.298269		(Hex)1 (HexNAc)2 (Deoxyhexose)1 (NeuAc)1 + (Man)3(GlcNAc)2	0.15243	0	0	0.222777	0.226833	0.257091	0.211878	0.30783	0.298269
2375.92	(Hex)2 (HexNAc)2 (NeuAc)1 + (Man)3(GlcNAc)2	3.41002	2.04055	1.91702	2.88638	2.39021	2.35641	2.22989	2.64265	2.52862		(Hex)2 (HexNAc)2 (NeuAc)1 + (Man)3(GlcNAc)2	3.41002	2.04055	1.91702	2.88638	2.39021	2.35641	2.22989	2.64265	2.52862
2375.92	(Hex)1 (HexNAc)2 (Fuc)1 (NeuGc)1 + (Man)3(GlcNAc)2	3.41002	2.04055	1.91702	2.88638	2.39021	2.35641	2.22989	2.64265	2.52862
2391.92	(Hex)2 (HexNAc)2 (NeuGc)1 + (Man)3(GlcNAc)2	0	0	0	0	0	0.151848	0	0	0		(Hex)2 (HexNAc)2 (NeuGc)1 + (Man)3(GlcNAc)2	0	0	0	0	0	0.151848	0	0	0
2417.93	(Hex)2 (HexNAc)2 (NeuAc)1 (Ac)1 + (Man)3(GlcNAc)2	0.0880325	0	0	0	0	0	0	0	0
2417.93	(Hex)1 (HexNAc)2 (Fuc)1 (NeuGc)1 (Ac)1 + (Man)3(GlcNAc)2	0.0880325	0	0	0	0	0	0	0	0
2419.95	(Hex)2 (HexNAc)3 (Fuc)1 + (Man)3(GlcNAc)2	0.270821	0	0	0.271302	0.303557	0.263613	0.239247	0.262524	0		(Hex)2 (HexNAc)3 (Fuc)1 + (Man)3(GlcNAc)2	0.270821	0	0	0.271302	0.303557	0.263613	0.239247	0.262524	0
2435.94	(Hex)3 (HexNAc)3 + (Man)3(GlcNAc)2	0.317639	0.427873	0.468785	0.387679	0.383867	0.35791	0.341221	0.339193	0.322697		(Hex)3 (HexNAc)3 + (Man)3(GlcNAc)2	0.317639	0.427873	0.468785	0.387679	0.383867	0.35791	0.341221	0.339193	0.322697
2521.98	(Hex)2 (HexNAc)2 (Fuc)1 (NeuAc)1 + (Man)3(GlcNAc)2	2.35154	1.82207	1.67477	4.54376	3.41224	3.63501	3.14506	3.97632	3.94304		(Hex)2 (HexNAc)2 (Fuc)1 (NeuAc)1 + (Man)3(GlcNAc)2	2.35154	1.82207	1.67477	4.54376	3.41224	3.63501	3.14506	3.97632	3.94304
2537.98	(Hex)3 (HexNAc)2 (NeuAc)1 + (Man)3(GlcNAc)2	0.4131	0.501552	0.619839	0.65114	0.513986	0.562096	0.442829	0.602143	0.554114		(Hex)3 (HexNAc)2 (NeuAc)1 + (Man)3(GlcNAc)2	0.4131	0.501552	0.619839	0.65114	0.513986	0.562096	0.442829	0.602143	0.554114
2537.98	(Hex)2 (HexNAc)2 (Fuc)1 (NeuGc)1 + (Man)3(GlcNAc)2	0.4131	0.501552	0.619839	0.65114	0.513986	0.562096	0.442829	0.602143	0.554114
2579	(Hex)2 (HexNAc)3 (NeuAc)1 + (Man)3(GlcNAc)2	0.125048	0	0	0	0	0	0	0	0
2579	(Hex)1 (HexNAc)3 (Fuc)1 (NeuGc)1 + (Man)3(GlcNAc)2	0.125048	0	0	0	0	0	0	0	0
2582	(Hex)3 (HexNAc)3 (Fuc)1 + (Man)3(GlcNAc)2	0.320872	0.42084	0.438549	0.625757	0.497146	0.534207	0.468169	0.605162	0.554059		(Hex)3 (HexNAc)3 (Fuc)1 + (Man)3(GlcNAc)2	0.320872	0.42084	0.438549	0.625757	0.497146	0.534207	0.468169	0.605162	0.554059
2681.03	(Hex)2 (HexNAc)2 (NeuAc)2 + (Man)3(GlcNAc)2	9.43244	0	0.454844	0.457674	0.291991	0.392557	0.298484	0.411191	0.36372		(Hex)2 (HexNAc)2 (NeuAc)2 + (Man)3(GlcNAc)2	9.43244	0	0.454844	0.457674	0.291991	0.392557	0.298484	0.411191	0.36372
2741.06	(Hex)3 (HexNAc)3 (NeuAc)1 + (Man)3(GlcNAc)2	0.323325	0.297722	0	0.359983	0.279398	0.218076	0.25376	0.301795	0.302999		(Hex)3 (HexNAc)3 (NeuAc)1 + (Man)3(GlcNAc)2	0.323325	0.297722	0	0.359983	0.279398	0.218076	0.25376	0.301795	0.302999
2741.06	(Hex)2 (HexNAc)3 (Fuc)1 (NeuGc)1 + (Man)3(GlcNAc)2	0.323325	0.297722	0	0.359983	0.279398	0.218076	0.25376	0.301795	0.302999
2795.08	(HexNAc)4 (NeuGc)2 + (Man)3(GlcNAc)2	0.133448	0	0	0.270548	0	0.21366	0.186269	0.2352	0.249079		(HexNAc)4 (NeuGc)2 + (Man)3(GlcNAc)2	0.133448	0	0	0.270548	0	0.21366	0.186268	0.2352	0.249079
2827.09	(Hex)2 (HexNAc)2 (Fuc)1 (NeuAc)2 + (Man)3(GlcNAc)2	1.21832	0.740856	0.790658	1.82287	0.977445	1.34353	0.985424	1.28529	1.32836		(Hex)2 (HexNAc)2 (Fuc)1 (NeuAc)2 + (Man)3(GlcNAc)2	1.21832	0.740856	0.790658	1.82287	0.977445	1.34353	0.985424	1.28529	1.32836
2843.09	(Hex)3 (HexNAc)2 (NeuAc)2 + (Man)3(GlcNAc)2	0.151284	0.168191	0	0.283402	0.213288	0.287756	0.225438	0.291964	0.236525		(Hex)3 (HexNAc)2 (NeuAc)2 + (Man)3(GlcNAc)2	0.151284	0.168191	0	0.283402	0.213288	0.287756	0.225438	0.291964	0.236525
2843.09	(Hex)2 (HexNAc)2 (Fuc)1 (NeuAc)1 (NeuGc)1 + (Man)3(GlcNAc)2	0.151284	0.168191	0	0.283402	0.213288	0.287756	0.225438	0.291964	0.236525
2887.11	(Hex)3 (HexNAc)3 (Fuc)1 (NeuAc)1 + (Man)3(GlcNAc)2	0.311238	0.287441	0.37762	0.740715	0.499291	0.58289	0.464457	0.583558	0.60995		(Hex)3 (HexNAc)3 (Fuc)1 (NeuAc)1 + (Man)3(GlcNAc)2	0.311238	0.287441	0.37762	0.740715	0.499291	0.582891	0.464457	0.583558	0.60995
2887.11	(Hex)2 (HexNAc)3 (Fuc)2 (NeuGc)1 + (Man)3(GlcNAc)2	0.311238	0.287441	0.37762	0.740715	0.499291	0.58289	0.464457	0.583558	0.60995
2947.13	(Hex)4 (HexNAc)4 (Fuc)1 + (Man)3(GlcNAc)2	0.114569	0	0	0.148805	0.161829	0.172933	0	0	0.150544		(Hex)4 (HexNAc)4 (Fuc)1 + (Man)3(GlcNAc)2	0.114569	0	0	0.148805	0.161829	0.172933	0	0	0.150544
3046.17	(Hex)3 (HexNAc)3 (NeuAc)2 + (Man)3(GlcNAc)2	0.21385	0	0	0.177381	0	0.149593	0.122993	0.184602	0.167874		(Hex)3 (HexNAc)3 (NeuAc)2 + (Man)3(GlcNAc)2	0.21385	0	0	0.177381	0	0.149593	0.122993	0.184602	0.167874
3046.17	(Hex)2 (HexNAc)3 (Fuc)1 (NeuAc)1 (NeuGc)1 + (Man)3(GlcNAc)2	0.21385	0	0	0.177381	0	0.149593	0.122993	0.184602	0.167874
3192.22	(Hex)3 (HexNAc)3 (Fuc)1 (NeuAc)2 + (Man)3(GlcNAc)2	0.268214	0.203325	0.289543	0.660305	0.324505	0.474545	0.407533	0.527196	0.526988		(Hex)3 (HexNAc)3 (Fuc)1 (NeuAc)2 + (Man)3(GlcNAc)2	0.268214	0.203325	0.289543	0.660305	0.324505	0.474545	0.407533	0.527196	0.526988
3192.22	(Hex)2 (HexNAc)3 (Fuc)2 (NeuAc)1 (NeuGc)1 + (Man)3(GlcNAc)2	0.268214	0.203325	0.289543	0.660305	0.324505	0.474545	0.407533	0.527196	0.526988
3208.22	(Hex)4 (HexNAc)3 (NeuAc)2 + (Man)3(GlcNAc)2	0	0	0	0	0	0	0	0.14247	0		(Hex)3 (HexNAc)3 (Fuc)1 (NeuAc)1 (NeuGc)1 + (Man)3(GlcNAc)2	0	0	0	0	0	0	0	0.14247	0
3208.22	(Hex)3 (HexNAc)3 (Fuc)1 (NeuAc)1 (NeuGc)1 + (Man)3(GlcNAc)2	0	0	0	0	0	0	0	0.14247	0
3208.22	(Hex)2 (HexNAc)3 (Fuc)2 (NeuGc)2 + (Man)3(GlcNAc)2	0	0	0	0	0	0	0	0.14247	0
3252.25	(Hex)4 (HexNAc)4 (Fuc)1 (NeuAc)1 + (Man)3(GlcNAc)2	0.0832786	0	0	0.179443	0	0.153746	0.0969938	0.14504	0.152254		(Hex)4 (HexNAc)4 (Fuc)1 (NeuAc)1 + (Man)3(GlcNAc)2	0.0832786	0	0	0.179443	0	0.153746	0.0969938	0.14504	0.152254
3252.25	(Hex)3 (HexNAc)4 (Fuc)2 (NeuGc)1 + (Man)3(GlcNAc)2	0.0832786	0	0	0.179443	0	0.153746	0.0969938	0.14504	0.152254
3351.28	(Hex)3 (HexNAc)3 (NeuAc)3 + (Man)3(GlcNAc)2	0.329299	0	0	0	0	0	0	0	0		(Hex)3 (HexNAc)3 (NeuAc)3 + (Man)3(GlcNAc)2	0.329299	0	0	0	0	0	0	0	0
3497.34	(Hex)3 (HexNAc)3 (Fuc)1 (NeuAc)3 + (Man)3(GlcNAc)2	0.147244	0.129218	0	0.220933	0.115222	0.179931	0.14341	0.211803	0.212006		(Hex)3 (HexNAc)3 (Fuc)1 (NeuAc)3 + (Man)3(GlcNAc)2	0.147244	0.129218	0	0.220933	0.115222	0.179931	0.14341	0.211803	0.212006
3557.36	(Hex)4 (HexNAc)4 (Fuc)1 (NeuAc)2 + (Man)3(GlcNAc)2	0.0732227	0	0	0.163677	0.125866	0.133655	0.123944	0.147661	0.146791		(Hex)4 (HexNAc)4 (Fuc)1(NeuAc)2 + (Man)3(GlcNAc)2	0.0732227	0	0	0.163677	0.125866	0.133655	0.123944	0.147661	0.146791
3557.36	(Hex)3 (HexNAc)4 (Fuc)2 (NeuAc)1 (NeuGc)1 + (Man)3(GlcNAc)2	0.0732227	0	0	0.163677	0.125866	0.133655	0.123944	0.147661	0.146791
3557.36	(Hex)2 (HexNAc)4 (Fuc)3 (NeuGc)2 + (Man)3(GlcNAc)2	0.0732227	0	0	0.163677	0.125866	0.133655	0.123944	0.147661	0.146791
3862.47	(Hex)4 (HexNAc)4 (Fuc)1 (NeuAc)3 + (Man)3(GlcNAc)2	0	0	0	0.0831583	0	0	0.0850144	0	0.0895796		(Hex)4 (HexNAc)4 (Fuc)1 (NeuAc)3 + (Man)3(GlcNAc)2	0	0	0	0.0831583	0	0	0.0850144	0	0.0895796
3862.47	(Hex)3 (HexNAc)4 (Fuc)2 (NeuAc)2 (NeuGc)1 + (Man)3(GlcNAc)2	0	0	0	0.0831583	0	0	0.0850144	0	0.0895796

## Sheet: Table S3 FNG
Table S4 Annotation of FNGs by TAG expression. Annotated results determined in previous work [26] using a macro and Microsoft Excel are also included in this table.
	Annotations using TAG	Glycan expression (pmol / 100 ug protein)										Annotations in previous work [xx]
m/z	Glycan composition	wt-	wt-2	wt-3	NPC-	NPC-2	NPC-3	NPC+	NPC+2	NPC+3		Glycan formula	wt-	wt-2	wt-3	NPC-	NPC-2	NPC-3	NPC+	NPC+2	NPC+3
813.363	(Hex)1 (HexNAc)1	42.542	60.4939	71.8877	76.7586	40.0303	44.0127	33.7664	22.2427	44.2504		(Hex)1 (HexNAc)1	42.542	60.4939	71.8877	76.7586	40.0303	44.0127	33.7664	22.2427	44.2504
975.416	(Hex)2 (HexNAc)1	2.46287	3.93028	4.6097	18.3893	6.20836	7.74316	5.55982	4.21812	6.61207		(Hex)2 (HexNAc)1	2.46287	3.93028	4.6097	18.3893	6.20837	7.74316	5.55982	4.21812	6.61207
1016.44	(Hex)1 (HexNAc)2	0	0	0	0.237971	0.0929023	0.126895	0.082201	0.0626691	0.103201		(Hex)1 (HexNAc)2	0	0	0	0.237971	0.0929024	0.126895	0.082201	0.0626691	0.103201
1137.47	(Hex)3 (HexNAc)1	0.887776	1.89274	1.83302	10.8951	4.95723	5.73724	2.34152	2.2411	5.16866		(Hex)3 (HexNAc)1	0.887776	1.89274	1.83302	10.8951	4.95724	5.73724	2.34152	2.2411	5.16866
1137.49	(Hex)1 + (Man)2(GlcNAc)1	0.887776	1.89274	1.83302	10.8951	4.95723	5.73724	2.34152	2.2411	5.16866
1178.49	(Hex)2 (HexNAc)2	0.606965	1.36663	1.57964	4.32024	1.4567	1.91553	0.948319	0.757641	1.53775		(Hex)2 (HexNAc)2	0.606965	1.36663	1.57964	4.32024	1.4567	1.91553	0.948319	0.757641	1.53775
1178.51	(HexNAc)1 + (Man)2(GlcNAc)1	0.606965	1.36663	1.57964	4.32024	1.4567	1.91553	0.948319	0.757641	1.53775
1299.52	(Hex)4 (HexNAc)1	0.546433	1.17864	1.19551	7.6248	4.88996	5.68613	2.68991	2.61907	5.05203		(Hex)4 (HexNAc)1	0.546433	1.17864	1.19551	7.6248	4.88996	5.68613	2.68991	2.61907	5.05203
1340.55	(Hex)3 (HexNAc)2	0.286901	0.746117	0.787912	3.19811	1.27162	2.01083	0.906099	0.703153	1.57623
1340.55	(HexNAc)1 + (Man)3(GlcNAc)1	0.286901	0.746117	0.787912	3.19811	1.27162	2.01083	0.906099	0.703153	1.57623		(Hex)3 (HexNAc)2	0.286901	0.746117	0.787912	3.19811	1.27162	2.01083	0.906099	0.703153	1.57623
1340.57	(Hex)1 (HexNAc)1 + (Man)2(GlcNAc)1	0.286901	0.746117	0.787912	3.19811	1.27162	2.01083	0.906099	0.703153	1.57623
1340.58	(Hex)1 + (Man)2(GlcNAc)2	0.286901	0.746117	0.787912	3.19811	1.27162	2.01083	0.906099	0.703153	1.57623
1461.57	(Hex)2 + (Man)3(GlcNAc)1	0.843179	1.37558	1.25489	4.57497	4.06143	3.91361	2.52803	2.85591	3.92838		(Hex)5 (HexNAc)1	0.843179	1.37558	1.25489	4.57497	4.06144	3.91361	2.52803	2.85591	3.92838
1486.61	(Hex)3 (HexNAc)2 (Fuc)1	0.225206	0.397005	0.356476	0.593795	0.437734	0.469651	0.228459	0.21961	0.370818
1486.61	(HexNAc)1 (Fuc)1 + (Man)3(GlcNAc)1	0.225206	0.397005	0.356476	0.593795	0.437734	0.469651	0.228459	0.21961	0.370818		(HexNAc)1 (Fuc)1 + (Man)3(GlcNAc)1	0.225206	0.397005	0.356477	0.593795	0.437734	0.469651	0.228459	0.21961	0.370818
1502.6	(Hex)4 (HexNAc)2	0.183431	0.306679	0.224399	1.07964	0.971943	1.0581	0.509104	0.432169	0.688766		(Hex)4 (HexNAc)2	0.183431	0.306679	0.224399	1.07964	0.971943	1.0581	0.509104	0.432169	0.688766
1502.6	(Hex)1 (HexNAc)1 + (Man)3(GlcNAc)1	0.183431	0.306679	0.224399	1.07964	0.971943	1.0581	0.509104	0.432169	0.688766
1543.63	(HexNAc)1 + (Man)3(GlcNAc)2	0.0737872	0.137828	0.113658	0.201387	0.175986	0.150984	0.0735294	0.0693	0.111631
1543.63	(HexNAc)2 + (Man)3(GlcNAc)1	0.0737872	0.137828	0.113658	0.201387	0.175986	0.150984	0.0735294	0.0693	0.111631		(HexNAc)2 + (Man)3(GlcNAc)1	0.0737872	0.137828	0.113658	0.201387	0.175987	0.150984	0.0735294	0.0693	0.111631
1543.66	(Hex)1 (HexNAc)1 + (Man)2(GlcNAc)2	0.0737872	0.137828	0.113658	0.201387	0.175986	0.150984	0.0735294	0.0693	0.111631
1623.63	(Hex)3 + (Man)3(GlcNAc)1	0.299573	0.48342	0.315852	0.969437	1.42717	1.33763	0.705719	1.09052	1.47136		(Hex)6 (HexNAc)1	0.299573	0.48342	0.315852	0.969437	1.42718	1.33763	0.705719	1.09052	1.47136
1645.68	(Hex)1 (HexNAc)1 (NeuAc)1 + (Man)2(GlcNAc)1	0.0547779	0.103376	0.087026	0.193525	0.149715	0.136692	0.10474	0.135508	0.198457		(Hex)3(HexNAc)2(NeuAc)1	0.0547779	0.103376	0.087026	0.193525	0.149715	0.136692	0.10474	0.135508	0.198457
1648.66	(Hex)4 (HexNAc)2 (Fuc)1	0.164547	0.26249	0.197005	0.607079	0.497461	0.5713	0.224545	0.274202	0.330511
1648.66	(Hex)1 (HexNAc)1 (Fuc)1 + (Man)3(GlcNAc)1	0.164547	0.26249	0.197005	0.607079	0.497461	0.5713	0.224545	0.274202	0.330511		(Hex)1 (HexNAc)1 (Fuc)1 + (Man)3(GlcNAc)1	0.164547	0.26249	0.197005	0.607079	0.497461	0.5713	0.224545	0.274202	0.330511
1664.65	(Hex)2 + (Man)3(GlcNAc)2	0.0725344	0.0950158	0.100901	0.40318	0.271656	0.385626	0.214204	0.167293	0.252177		(Hex)5 (HexNAc)2	0.0725344	0.0950158	0.100901	0.40318	0.271656	0.385626	0.214204	0.167293	0.252177
1664.65	(Hex)2 (HexNAc)1 + (Man)3(GlcNAc)1	0.0725344	0.0950158	0.100901	0.40318	0.271656	0.385626	0.214204	0.167293	0.252177
1705.68	(Hex)1 (HexNAc)1 + (Man)3(GlcNAc)2	0.0648699	0.0995391	0.113876	0.158232	0.160547	0.137393	0.0798578	0.0778854	0.121303
1705.68	(Hex)1 (HexNAc)2 + (Man)3(GlcNAc)1	0.0648699	0.0995391	0.113876	0.158232	0.160547	0.137393	0.0798578	0.0778854	0.121303		(Hex)1 (HexNAc)2 + (Man)3(GlcNAc)1	0.0648699	0.0995391	0.113876	0.158232	0.160547	0.137393	0.0798578	0.0778854	0.121303
1746.71	(HexNAc)2 + (Man)3(GlcNAc)2	0	0	0	0	0	0.0470085	0	0	0
1746.71	(HexNAc)3 + (Man)3(GlcNAc)1	0	0	0	0	0	0.0470085	0	0	0		(HexNAc)3 + (Man)3(GlcNAc)1	0	0	0	0	0	0.0470085	0	0	0
1785.68	(Hex)4 + (Man)3(GlcNAc)1	0.0493709	0.0896045	0	0.302015	0.422197	0.504777	0.18866	0.283587	0.37057		(Hex)7 (HexNAc)1	0.0493709	0.0896044	0	0.302015	0.422197	0.504777	0.18866	0.283587	0.37057
1807.71	(Hex)1 (HexNAc)1 (NeuAc)1 + (Man)3(GlcNAc)1	0.094431	0.111427	0.137937	0.10688	0.122644	0.11782	0.0853592	0.0981671	0.15007		(Hex)1 (HexNAc)1 (NeuAc)1 + (Man)3(GlcNAc)1	0.094431	0.111427	0.137937	0.10688	0.122644	0.11782	0.0853592	0.0981671	0.15007
1826.71	(Hex)3 + (Man)3(GlcNAc)2	0.0538609	0.0976348	0.0845631	0.305953	0.193775	0.325077	0.209984	0.121174	0.171049		(Hex)6 (HexNAc)2	0.0538609	0.0976348	0.0845631	0.305953	0.193775	0.325077	0.209984	0.121174	0.171049
1826.71	(Hex)3 (HexNAc)1 + (Man)3(GlcNAc)1	0.0538609	0.0976348	0.0845631	0.305953	0.193775	0.325077	0.209984	0.121174	0.171049
1851.74	(Hex)1 (HexNAc)1 (Fuc)1 + (Man)3(GlcNAc)2	0	0	0	0.0881145	0	0.069331	0.0441084	0	0
1851.74	(Hex)1 (HexNAc)2 (Fuc)1 + (Man)3(GlcNAc)1	0	0	0	0.0881145	0	0.069331	0.0441084	0	0		(Hex)1 (HexNAc)2 (Fuc)1 + (Man)3(GlcNAc)1	0	0	0	0.0881145	0	0.069331	0.0441084	0	0
1867.73	(Hex)2 (HexNAc)1 + (Man)3(GlcNAc)2	0	0	0	0	0	0.0483328	0.0310489	0.0298218	0			0	0	0	0	0	0.0483328	0.0310489	0.0298218	0
1867.73	(Hex)2 (HexNAc)2 + (Man)3(GlcNAc)1	0	0	0	0	0	0.0483328	0.0310489	0.0298218	0		(Hex)2 (HexNAc)2 + (Man)3(GlcNAc)1
1908.76	(Hex)1 (HexNAc)2 + (Man)3(GlcNAc)2	0	0	0	0	0.0515243	0.0427468	0	0.0232487	0			0	0	0	0	0.0515244	0.0427468	0	0.0232487	0
1908.76	(Hex)1 (HexNAc)3 + (Man)3(GlcNAc)1	0	0	0	0	0.0515243	0.0427468	0	0.0232487	0		(Hex)1 (HexNAc)3 + (Man)3(GlcNAc)1
1947.73	(Hex)5 + (Man)3(GlcNAc)1	0	0.0782642	0	0.104645	0.176681	0.17186	0.0560734	0.0963405	0.160883		(Hex)8 (HexNAc)1	0	0.0782642	0	0.104645	0.176681	0.17186	0.0560734	0.0963405	0.160883
1988.76	(Hex)4 + (Man)3(GlcNAc)2	0	0	0	0.0910801	0	0.106131	0.0586731	0.0505803	0.0855864
1988.76	(Hex)4 (HexNAc)1 + (Man)3(GlcNAc)1	0	0	0	0.0910801	0	0.106131	0.0586731	0.0505803	0.0855864		(Hex)7 (HexNAc)2	0	0	0	0.0910801	0	0.106131	0.0586731	0.0505803	0.0855864
2010.79	(Hex)1 (HexNAc)1 (NeuAc)1 + (Man)3(GlcNAc)2	0	0.0731889	0	0	0	0.0632596	0.041733	0.0555896	0.0624287		(Hex)1 (HexNAc)1 (NeuAc)1 + (Man)3(GlcNAc)2	0	0.0731889	0	0	0	0.0632596	0.041733	0.0555896	0.0624287
2010.79	(Hex)1 (HexNAc)2 (NeuAc)1 + (Man)3(GlcNAc)1	0	0.0731889	0	0	0	0.0632596	0.041733	0.0555896	0.0624287
2070.81	(Hex)2 (HexNAc)2 + (Man)3(GlcNAc)2	0	0.049646	0	0.103469	0.09124	0.0703921	0.0327237	0.0337383	0.0544303
2070.81	(Hex)2 (HexNAc)3 + (Man)3(GlcNAc)1	0	0.049646	0	0.103469	0.09124	0.0703921	0.0327237	0.0337383	0.0544303		(Hex)2(HexNAc)3+(Man)3(GlcNAc)1	0	0.049646	0	0.103469	0.09124	0.0703921	0.0327237	0.0337383	0.0544303
2109.79	(Hex)6 + (Man)3(GlcNAc)1	0	0	0	0	0	0.0628495	0	0.0227198	0		(Hex)9 (HexNAc)1	0	0	0	0	0	0.0628495	0	0.0227198	0
2150.81	(Hex)5 + (Man)3(GlcNAc)2	0	0.106029	0.0991964	0	0	0.103642	0.0392531	0.0343959	0.0787886		(Hex)8 (HexNAc)2	0	0.106029	0.0991964	0	0	0.103642	0.0392531	0.0343959	0.0787886
2159.85	(Hex)2 (HexNAc)1 (Fuc)2 + (Man)3(GlcNAc)2	0	0	0	0	0	0.0385033	0	0.0234035	0
2172.84	(Hex)2 (HexNAc)1 (NeuAc)1 + (Man)3(GlcNAc)2	0.129254	0.178595	0.177658	0.136227	0.1328	0.135278	0.13525	0.15971	0.178956
2172.84	(Hex)2 (HexNAc)2 (NeuAc)1 + (Man)3(GlcNAc)1	0.129254	0.178595	0.177658	0.136227	0.1328	0.135278	0.13525	0.15971	0.178956
2172.84	(Hex)1 (HexNAc)1 (Fuc)1 (NeuGc)1 + (Man)3(GlcNAc)2	0.129254	0.178595	0.177658	0.136227	0.1328	0.135278	0.13525	0.15971	0.178956
2172.84	(Hex)1 (HexNAc)2 (Fuc)1 (NeuGc)1 + (Man)3(GlcNAc)1	0.129254	0.178595	0.177658	0.136227	0.1328	0.135278	0.13525	0.15971	0.178956
2213.87	(Hex)1 (HexNAc)2 (NeuAc)1 + (Man)3(GlcNAc)2	0	0.0893084	0	0	0	0	0	0	0
2213.87	(Hex)1 (HexNAc)3 (NeuAc)1 + (Man)3(GlcNAc)1	0	0.0893084	0	0	0	0	0	0	0
2435.94	(Hex)3 (HexNAc)3 + (Man)3(GlcNAc)2	0.062244	0.0838473	0.0631651	0.09528	0.0677711	0.0448261	0.0382035	0.040474	0.0644869
2435.94	(Hex)3 (HexNAc)4 + (Man)3(GlcNAc)1	0.062244	0.0838473	0.0631651	0.09528	0.0677711	0.0448261	0.0382035	0.040474	0.0644869		(Hex)3 (HexNAc)4 + (Man)3(GlcNAc)1	0.062244	0.0838473	0.0631652	0.09528	0.0677712	0.0448261	0.0382035	0.040474	0.0644869
2519.97	(Hex)2 (HexNAc)2 (NeuAc)2 (Ac)1 + (Man)3(GlcNAc)1	0	0.117745	0.0883034	0	0	0	0.0528734	0	0.0740898
